# Supplementary material for: Mass drug administration trials of azithromycin: an analysis to inform future research and guidelines
Source: Infect Dis Poverty. 2025 Jul 21;14:73. doi: 10.1186/s40249-025-01322-8 (PMC12278655; doi:10.1186/s40249-025-01322-8)
Supplement: Supplementary file 7 — Additional file 7. Endpoint and antimicrobial resistance monitoring information for the analyzed trials. The presented endpoint categories are non-exhaustive and reflect major categories of endpoints identified in this analysis. [file 40249_2025_1322_MOESM7_ESM.xlsx]

## Sheet: All Trial Endpoints
Clinical Trial Code	Clinical Trial Link	Clinical Trial Name	Clinical Trial Acronym	Primary Endpoint Categories (non-exhaustive)	Secondary Endpoint Categories (non-exhaustive)
ISRCTN40760473	http://isrctn.com/ISRCTN40760473	Stronger SAFE: a community-based cluster-randomized trial to strengthen strategies to eliminate trachoma	Stronger SAFE	Disease/pathogen prevalence or incidence	Disease/pathogen prevalence or incidence Hospital admission Nutrition and development
NCT00221364	https://clinicaltrials.gov/ct2/show/NCT00221364	Trachoma Elimination Follow-up	TEF	Disease/pathogen prevalence or incidence	Disease/pathogen prevalence or incidence
NCT00322972	https://clinicaltrials.gov/ct2/show/NCT00322972	Trachoma Amelioration in Northern Amhara (TANA)	TANA	Disease/pathogen prevalence or incidence	Childhood mortality (all-cause and cause-specific [listed in published study results]) Disease/pathogen prevalence or incidence Markers of resistance (AMR) Microbiome diversity
NCT00347607	https://clinicaltrials.gov/ct2/show/NCT00347607	Study of Three Alternatives for Mass Treatment in Trachoma Villages of Tanzania		Disease/pathogen prevalence or incidence Intervention costs/cost-effectiveness (from study overview text)	N/A
NCT00618449	https://clinicaltrials.gov/ct2/show/NCT00618449	Impact of Two Alternative Dosing Strategies for Trachoma Control in Niger		Disease/pathogen prevalence or incidence	N/A
NCT00792922	https://clinicaltrials.gov/ct2/show/NCT00792922	Partnership for Rapid Elimination of Trachoma	PRET	Disease/pathogen prevalence or incidence	A secondary analysis of mortality in children 6 months to less than 5 years of age was also conducted, though this was not part of the original aim.
NCT01202331	https://clinicaltrials.gov/ct2/show/NCT01202331	Tripartite International Research for the Elimination of Trachoma	TIRET (TANA II)	Disease/pathogen prevalence or incidence	Cause-specific health clinic visits Childhood mortality Disease/pathogen prevalence or incidence Intervention cost/cost-effectiveness Markers of resistance (AMR) Nutrition and Development
NCT01329588	https://ClinicalTrials.gov/show/NCT01329588	Periodical Presumptive Treatment for the Control of Gonococcal Infections Among Sex Workers		Disease/pathogen prevalence or incidence	Disease/pathogen prevalence or incidence
NCT01586169	https://clinicaltrials.gov/ct2/show/NCT01586169	Safety of the Co-administration of Three Drugs for Trachoma and Lymphatic Filariasis Elimination	AZIVAL	Adverse drug events	Adverse drug events
NCT01767506	https://clinicaltrials.gov/ct2/show/NCT01767506	A Surveillance and Azithromycin Treatment for Newcomers and Travelers Evaluation: The ASANTE Trial	ASANTE	Disease/pathogen prevalence or incidence	Disease/pathogen prevalence or incidence
NCT02047981	https://clinicaltrials.gov/ct2/show/NCT02047981	Mortality Reduction After Oral Azithromycin: Mortality Study	MORDORIMort	Childhood mortality (all-cause)	Childhood mortality (cause-specific) Health clinic visits (all-cause and cause-specific) Intervention costs/cost-effectiveness
NCT02048007	https://clinicaltrials.gov/ct2/show/NCT02048007	Mortality Reduction After Oral Azithromycin: Morbidity Study	MORDORMorb	Disease/pathogen prevalence or incidence Markers of resistance (AMR) Nutrition and development	Disease/pathogen prevalence or incidence Markers of resistance (AMR) Microbiome diversity Nutrition and development
NCT02754583	https://clinicaltrials.gov/ct2/show/NCT02754583	Sanitation, Water, and Instruction in Face-washing for Trachoma I/II	SWIFT I/II	Disease/pathogen prevalence or incidence Intervention costs/cost-effectiveness	Disease/pathogen prevalence or incidence Markers of resistance (AMR) Microbiome diversity Nutrition and development
NCT02775617	https://clinicaltrials.gov/ct2/show/NCT02775617	Azithromycin - Ivermectin Mass Drug Administration for Skin Disease	AIM-Skin	Disease/pathogen prevalence or incidence	Disease/pathogen prevalence or incidence Markers of resistance (AMR)
NCT03335072	https://clinicaltrials.gov/ct2/show/NCT03335072?term=azithromycin&recrs=abdefgm&draw=4&rank=222	Kebele Elimination of Trachoma for Ocular Health (KETFO)	KETFO	Disease/pathogen prevalence or incidence	Disease/pathogen prevalence or incidence Intervention costs/cost-effectiveness
NCT03338244	https://clinicaltrials.gov/ct2/show/NCT03338244	Mortality Reduction After Oral Azithromycin Contingency: Mortality Study	MORDORIIMortY5	Childhood mortality (all-cause) Markers of resistance (AMR)	Disease/pathogen prevalence or incidence Microbiome diversity
NCT03490123	https://clinicaltrials.gov/ct2/show/NCT03490123	Evaluation of an Intensive 3-round MDA Strategy Towards Yaws Eradication		Disease/pathogen prevalence or incidence	Markers of resistance (AMR)
NCT03523156	https://clinicaltrials.gov/ct2/show/NCT03523156	Trachoma Elimination Study by Focused Antibiotic (TESFA)	TESFA	Disease/pathogen prevalence or incidence	Disease/pathogen prevalence or incidence Intervention costs/cost-effectiveness
NCT03570814	https://clinicaltrials.gov/ct2/show/NCT03570814	Cluster RCT of Co-administration Azithromycin, Albendazole & Ivermectin		Adverse drug events	Intervention costs/cost-effectiveness Intervention acceptability
NCT03676140	https://clinicaltrials.gov/ct2/show/NCT03676140	Safety of Co-administration of IDA and Azithromycin for NTDs ( ComboNTDs )	ComboNTDs	Adverse drug events	N/A
NCT03676764	https://clinicaltrials.gov/ct2/show/NCT03676764	Community Health Azithromycin Trial in Burkina Faso	CHAT	Childhood mortality (all-cause)	Disease/pathogen prevalence or incidence Microbiome diversity (listed as secondary endpoint in published protocol) Nutrition and development
NCT03683667	https://clinicaltrials.gov/ct2/show/NCT03683667	Protein Plus: Improving Infant Growth Through Diet and Enteric Health	JiVitA-6	Nutrition and development	Disease/pathogen prevalence or incidence Nutrition and development Microbiome diversity Markers of resistance (AMR)
NCT04185402	https://clinicaltrials.gov/ct2/show/NCT04185402	Azithromycin Reduction to Reach Elimination of Trachoma	ARRET	Disease/pathogen prevalence or incidence	Disease/pathogen prevalence or incidence
NCT04224987	https://clinicaltrials.gov/ct2/show/NCT04224987	Azithromycin for Child Survival in Niger: Mortality and Resistance Trial	AVENIR	Childhood mortality (all-cause) Markers of Resistance (AMR)	Childhood mortality (all-cause) Markers of resistance (AMR) Intervention acceptability (clinical trial description text) Intervention costs/cost-effectiveness Intervention coverage (clinical trial description text)
NCT04424511	https://www.clinicaltrials.gov/ct2/show/NCT04424511	Effects of Mass Drug Administration of Azithromycin on Mortality and Other Outcomes Among 1-11 Month Old Infants in Mali	LAKANA	Childhood mortality (all-cause)	Adverse drug events Childhood mortality Disease/pathogen prevalence or incidence Intervention acceptability Intervention costs/cost-effectiveness Intervention coverage Markers of resistance (AMR) Nutrition and development
NCT04716712	https://clinicaltrials.gov/ct2/show/NCT04716712	Infant Mortality Reduction by the Mass Administration of Azithromycin	MIRAMA	Childhood mortality (all-cause)	Clinic visits Markers of resistance (AMR)
NCT04774991	https://clinicaltrials.gov/ct2/show/NCT04774991	Azithromycin for Child Survival in Niger: Delivery Trial	AVENIR (Delivery Trial)	Intervention coverage	Intervention acceptability Intervention costs/cost-effectiveness
NCT05288023	https://clinicaltrials.gov/show/NCT05288023	Azithromycin for Child Survival in Niger: Programmatic Trial (AVENIR)	AVENIR (Programmatic Trial)	Childhood mortality (Inferred from study overview) Markers of resistance (AMR)	Clinic visits (all-cause) Markers of resistance (AMR)
NCT05634759	https://clinicaltrials.gov/show/NCT05634759	Enhancing the A in SAFE for Trachoma		Intervention acceptability Intervention costs/cost-effectiveness Intervention coverage	Disease/pathogen prevalence or incidence Intervention coverage
PACTR201211000437277	https://pactr.samrc.ac.za/TrialDisplay.aspx?TrialID=437	Evaluation of Effect of Stopping Mass Azithromycin Treatment after five years	ESMAT Trial	Disease/pathogen prevalence or incidence	Disease/pathogen prevalence or incidence Intervention acceptability (household uptake)

## Sheet: Mortality Trial Endpoints
		Clinical Trial Name	Primary Endpoint Categories (non-exhaustive)	Secondary Endpoint Categories (non-exhaustive)
NCT00322972	https://clinicaltrials.gov/ct2/show/NCT00322972	Trachoma Amelioration in Northern Amhara (TANA)	Disease/pathogen prevalence or incidence	Childhood mortality (all-cause and cause-specific [listed in published study results]) Disease/pathogen prevalence or incidence Markers of resistance (AMR) Microbiome diversity
NCT01202331	https://clinicaltrials.gov/ct2/show/NCT01202331	Tripartite International Research for the Elimination of Trachoma	Disease/pathogen prevalence or incidence	Cause-specific health clinic visits Childhood mortality Disease/pathogen prevalence or incidence Intervention cost/cost-effectiveness Markers of resistance (AMR) Nutrition and Development
NCT02047981	https://clinicaltrials.gov/ct2/show/NCT02047981	Mortality Reduction After Oral Azithromycin: Mortality Study (MORDORIMort)	Childhood mortality (all-cause)	Childhood mortality (cause-specific) Health clinic visits (all-cause and cause-specific) Intervention costs/cost-effectiveness
NCT03338244	https://clinicaltrials.gov/ct2/show/NCT03338244	Mortality Reduction After Oral Azithromycin Contingency: Mortality Study	Childhood mortality (all-cause) Markers of resistance (AMR)	Disease/pathogen prevalence or incidence Microbiome diversity
NCT03676764	https://clinicaltrials.gov/ct2/show/NCT03676764	Community Health Azithromycin Trial in Burkina Faso	Childhood mortality (all-cause)	Disease/pathogen prevalence or incidence Microbiome diversity (listed as secondary endpoint in published protocol) Nutrition and development
NCT04424511	https://www.clinicaltrials.gov/ct2/show/NCT04424511	Effects of Mass Drug Administration of Azithromycin on Mortality and Other Outcomes Among 1-11 Month Old Infants in Mali	Childhood mortality (all-cause)	Adverse drug events Childhood mortality Disease/pathogen prevalence or incidence Intervention acceptability Intervention costs/cost-effectiveness Intervention coverage Markers of resistance (AMR) Nutrition and development
NCT04224987	https://clinicaltrials.gov/ct2/show/NCT04224987	Azithromycin for Child Survival in Niger: Mortality and Resistance Trial	Childhood mortality (all-cause) Markers of Resistance (AMR)	Childhood mortality (all-cause) Markers of resistance (AMR) Intervention acceptability (clinical trial description text) Intervention costs/cost-effectiveness Intervention coverage (clinical trial description text)
NCT04716712	https://clinicaltrials.gov/ct2/show/NCT04716712	Infant Mortality Reduction by the Mass Administration of Azithromycin (MIRAMA)	Childhood mortality (all-cause)	Clinic visits Markers of resistance (AMR)
NCT05288023	https://clinicaltrials.gov/show/NCT05288023	Azithromycin for Child Survival in Niger: Programmatic Trial (AVENIR)	Childhood mortality (Inferred from study overview) Markers of resistance (AMR)	Clinic visits (all-cause) Markers of resistance (AMR)

## Sheet: AMR Monitoring
Clinical Trial Code	Clinical Trial Link	Supporting Information	Clinical Trial Name	Clinical Trial Acronym	Type of AMR testing	Specimen collection sites	Includes individuals not treated with antibiotics?	Antibiotic resistance screened	Macrolides	Non-Macrolides	Beta Lactams	Penicillins	Cephalosporins	Clindamycin	Tetracyclines	Trimethoprim/sulfamethoxazole	AMR monitoring after last dose described?
NCT00221364	https://clinicaltrials.gov/ct2/show/NCT00221364	https://pmc.ncbi.nlm.nih.gov/articles/PMC2744222/ https://academic.oup.com/cid/article-abstract/51/5/571/334202	Trachoma Elimination Follow-up	TEF	Phenotypic	Nasopharyngeal	Yes	Azithromycin, tetracycline, penicillin, trimethoprim/sulfamethoxazole	Yes	Yes	Yes	Yes	No	No	Yes	Yes	Yes
NCT00322972	https://clinicaltrials.gov/ct2/show/NCT00322972	https://pubmed.ncbi.nlm.nih.gov/21179434/	Trachoma Amelioration in Northern Amhara (TANA)	TANA	Phenotypic and genotypic	Nasopharyngeal	Yes	Azithromycin, clindamycin, benzylpenicillin, tetracycline	Yes	Yes	Yes	Yes	No	Yes	Yes	No	Yes
NCT00792922	https://clinicaltrials.gov/ct2/show/NCT00792922	https://academic.oup.com/cid/article/67/11/1736/4979579#124632294 https://pmc.ncbi.nlm.nih.gov/articles/PMC5371190/	Partnership for Rapid Elimination of Trachoma	PRET	Phenotypic and genotypic	Nasopharyngeal	Unlikely: both arms included treatment at different frequencies	Macrolides, clindamycin	Yes	Yes	No	No	No	Yes	No	No	Yes
NCT01202331	https://clinicaltrials.gov/ct2/show/NCT01202331	https://pmc.ncbi.nlm.nih.gov/articles/PMC6091918/	Tripartite International Research for the Elimination of Trachoma	TIRET (TANA II)	Phenotypic and genotypic	Nasopharyngeal	Yes	Macrolides, trimethoprim/sulfamethoxazole	Yes	Yes	No	No	No	no	No	Yes	Yes
NCT02047981	https://clinicaltrials.gov/ct2/show/NCT02047981	https://pubmed.ncbi.nlm.nih.gov/33176084/	Mortality Reduction After Oral Azithromycin: Mortality Study	MORDORIMort	Phenotypic and genotypic	Nasopharyngeal, stool (or rectal)	Yes (see MORDORMorb)	Azithromycin, penicillin, clindamycin, ampicillin, co-trimoxazole, cefoxitin	Yes	Yes	Yes	Yes	Yes	Yes	Genetic only	Yes	Yes
NCT02048007	https://clinicaltrials.gov/ct2/show/NCT02048007		Mortality Reduction After Oral Azithromycin: Morbidity Study	MORDORMorb	Phenotypic and genotypic	Nasopharyngeal, stool, rectal swabs	Yes (includes children 7-12 years of age in Niger and children given placebo)	Beta-lactams, macrolides, "commonly used antibiotics"	Yes	Yes	Yes	Unknown	Unknown	Unknown	Unknown	Unknown	Yes
NCT02754583	https://clinicaltrials.gov/ct2/show/NCT02754583	https://pmc.ncbi.nlm.nih.gov/articles/PMC7903120/	Sanitation, Water, and Instruction in Face-washing for Trachoma I/II	SWIFT I/II	Phenotypic	Nasopharyngeal	Yes	Penicillin, azithromycin, tetracycline, clindamycin	Yes	Yes	Yes	Yes	No	Yes	Yes	No	Yes
NCT02775617	https://clinicaltrials.gov/ct2/show/NCT02775617	https://pmc.ncbi.nlm.nih.gov/articles/PMC6399435/	Azithromycin - Ivermectin Mass Drug Administration for Skin Disease	AIM-Skin	Phenotypic	Lesion swabs	Yes (all participants treated with azithromycin, but half of the communities did not receive azithromycin until the 12-month mark	Macrolides	Yes	No	No	No	No	No	No	No	Yes
NCT03338244	https://clinicaltrials.gov/ct2/show/NCT03338244	https://pmc.ncbi.nlm.nih.gov/articles/PMC11073710/	Mortality Reduction After Oral Azithromycin Contingency: Mortality Study	MORDORIIMortY5	Genotypic	Nasopharyngeal, rectal, stool	Yes	Azithromycin, penicillin, clindamycin, ampicillin, co-trimoxazole, cefoxitin, tetracyclines, cationic antimicrobial peptides	Yes	Yes	Yes	Yes	Yes	Yes	Genetic only	Yes	Yes
NCT03490123	https://clinicaltrials.gov/ct2/show/NCT03490123		Evaluation of an Intensive 3-round MDA Strategy Towards Yaws Eradication		Genotypic	Ulcer/wound swabs	N/A - total community treatment	Macrolides	Yes	No	No	No	No	No	No	No	Yes
NCT03676764	https://clinicaltrials.gov/ct2/show/NCT03676764	https://pmc.ncbi.nlm.nih.gov/articles/PMC10865159/	Community Health Azithromycin Trial in Burkina Faso	CHAT	Phenotypic and genotypic	Nasopharyngeal, rectal, stool	Yes	Azxithromycin, ampicillin, co-trimoxazole	Yes	Yes	No	No	No	No	No	No	Yes
NCT04224987	https://clinicaltrials.gov/ct2/show/NCT04224987	https://www.ncbi.nlm.nih.gov/pmc/articles/PMC8082631/	Azithromycin for Child Survival in Niger: Mortality and Resistance Trial	AVENIR	Phenotypic and genotypic	Nasopharyngeal, rectal swabs	Yes ( 7-12 year-olds, includes caregivers/parents [also includes testing of environmental samples])	Macrolide, non-macrolide (not specified)	Yes	Yes	Unknown	Unknown	Unknown	Unknown	Unknown	Unknown	Not specified (24-month interim measurement listed)
NCT04424511	https://www.clinicaltrials.gov/ct2/show/NCT04424511	https://cdn.clinicaltrials.gov/large-docs/11/NCT04424511/Prot_SAP_ICF_000.pdf	Effects of Mass Drug Administration of Azithromycin on Mortality and Other Outcomes Among 1-11 Month Old Infants in Mali	LAKANA	Phenotypic and genotypic	Nasopharyngeal, rectal, stool	Yes (39-59-month-old children living in treated communities but not receiving azithromycin)	Macrolide, ACCESS Antibiotics	Yes	Yes	Unknown	Unknown	Unknown	Unknown	Unknown	Unknown	Yes
NCT04716712	https://clinicaltrials.gov/ct2/show/NCT04716712	https://reachnetwork.africa/en/burkina-faso-mirama/	Infant Mortality Reduction by the Mass Administration of Azithromycin	MIRAMA	Genotypic	Nasopharyngeal, rectal	Yes	Macrolides	Yes	Unknown	Unknown	Unknown	Unknown	Unknown	Unknown	Unknown	Yes
NCT05288023	https://clinicaltrials.gov/show/NCT05288023		Azithromycin for Child Survival in Niger: Programmatic Trial (AVENIR)	AVENIR (Programmatic Trial)	Genotypic	Nasopharyngeal, rectal	Yes	Macrolides	Yes	No	No	No	No	No	No	No	Not specified (only the 12-month time point is specified; this would either be an interim point or the last time point since this trial uses biannual administration)
NCT03683667	https://clinicaltrials.gov/ct2/show/NCT03683667		Protein Plus: Improving Infant Growth Through Diet and Enteric Health	JiVitA-6	Phenotypic	Nasopharyngeal, stool	Unknown	Not specified ("panel of antibiotics")	Unknown	Unknown	Unknown	Unknown	Unknown	Unknown	Unknown	Unknown	Yes
